# Supplementary material for: Trends in multimorbidity and polypharmacy in the Flemish-Belgian population between 2000 and 2015
Source: PLoS One. 2019 Feb 12;14(2):e0212046. doi: 10.1371/journal.pone.0212046 (PMC6372187; doi:10.1371/journal.pone.0212046)
Supplement: S1 Data — (ZIP) [file pone.0212046.s001.zip]

Archive with 4 entries (3 files):
- Supporting Information/
- Supporting Information/Database_Intego_Multimorbidity_Polymedication.csv
- Supporting Information/Population_Flanders.xlsx
- Supporting Information/Practice_population_Intego.csv
