# Supplementary material for: Trends in multimorbidity and polypharmacy in the Flemish-Belgian population between 2000 and 2015
Source: PLoS One. 2019 Feb 12;14(2):e0212046. doi: 10.1371/journal.pone.0212046 (PMC6372187; doi:10.1371/journal.pone.0212046)
Supplement: S1 Data — (ZIP) [file pone.0212046.s001.zip › Supporting Information/Database_Intego_Multimorbidity_Polymedication.csv]

Year	Gender	age_group	cat_n_chronic_dis	cat_n_drugs
2002	M	10_14	0	1_4
2003	M	15_19	0	1_4
2004	M	15_19	0	1_4
2005	M	15_19	0	1_4
2006	M	15_19	0	1_4
2007	M	15_19	0	5_9
2008	M	20_24	0	1_4
2009	M	20_24	0	0
2010	M	20_24	0	1_4
2011	M	20_24	0	0
2012	M	20_24	0	1_4
2013	M	25_29	0	1_4
2014	M	25_29	0	0
2015	M	25_29	0	0
2014	F	40_44	0	0
2015	F	35_39	0	5_9
2002	F	25_29	1	1_4
2003	F	30_34	1	0
2015	F	25_29	0	1_4
2012	F	00_04	0	0
2013	F	00_04	0	0
2001	M	35_39	0	0
2003	F	25_29	0	1_4
2010	F	30_34	0	0
2000	F	40_44	2_4	5_9
2001	F	40_44	2_4	1_4
2002	F	45_49	2_4	0
2003	F	45_49	2_4	1_4
2004	F	45_49	2_4	5_9
2005	F	45_49	2_4	5_9
2006	F	45_49	2_4	1_4
2007	F	50_54	2_4	1_4
2008	F	50_54	2_4	1_4
2009	F	50_54	2_4	1_4
2010	F	50_54	2_4	1_4
2011	F	50_54	2_4	5_9
2012	F	55_59	2_4	1_4
2013	F	55_59	2_4	1_4
2014	F	55_59	2_4	10_plus
2015	F	55_59	2_4	1_4
2008	M	00_04	0	1_4
2010	M	00_04	0	1_4
2011	M	00_04	0	1_4
2015	M	05_09	0	0
2002	M	30_34	0	1_4
2003	M	30_34	0	1_4
2004	M	30_34	0	5_9
2005	M	35_39	0	1_4
2006	M	35_39	0	1_4
2002	F	25_29	0	1_4
2003	F	25_29	0	5_9
2004	F	25_29	1	1_4
2005	F	25_29	2_4	5_9
2006	F	25_29	2_4	1_4
2007	F	30_34	2_4	1_4
2008	F	30_34	2_4	5_9
2009	F	30_34	2_4	5_9
2010	F	30_34	2_4	5_9
2011	F	30_34	2_4	1_4
2012	F	35_39	2_4	5_9
2013	F	35_39	2_4	5_9
2014	F	35_39	2_4	1_4
2015	F	35_39	2_4	1_4
2009	M	25_29	0	1_4
2010	M	30_34	0	0
2012	M	30_34	0	1_4
2013	M	30_34	0	0
2015	M	35_39	0	0
2013	M	50_54	0	1_4
2015	M	50_54	0	1_4
2015	F	00_04	0	1_4
2003	M	05_09	0	1_4
2004	M	05_09	0	0
2013	M	15_19	0	1_4
2000	M	20_24	1	5_9
2001	M	20_24	1	1_4
2002	M	20_24	1	1_4
2003	M	20_24	1	1_4
2004	M	20_24	1	0
2005	M	25_29	1	1_4
2006	M	25_29	1	0
2015	F	55_59	0	0
2000	F	35_39	1	0
2002	F	35_39	1	0
2013	F	45_49	0	0
2008	F	15_19	0	1_4
2010	F	20_24	0	0
2012	F	20_24	0	0
2013	F	20_24	0	0
2014	F	20_24	0	0
2009	F	20_24	0	1_4
2010	F	20_24	0	0
2005	M	45_49	0	0
2009	M	50_54	0	1_4
2011	M	50_54	0	0
2009	M	50_54	0	1_4
2010	M	50_54	0	5_9
2011	M	50_54	0	1_4
2012	M	50_54	0	1_4
2013	M	55_59	0	1_4
2002	F	35_39	0	0
2013	F	15_19	0	0
2014	F	15_19	0	0
2015	F	15_19	0	0
2001	M	15_19	0	0
2005	M	20_24	0	0
2009	M	25_29	0	0
2011	M	25_29	0	0
2012	M	30_34	0	0
2013	M	30_34	0	0
2014	M	30_34	0	1_4
2010	M	00_04	0	1_4
2011	M	00_04	0	10_plus
2012	M	00_04	1	1_4
2013	M	00_04	1	5_9
2014	M	00_04	1	1_4
2015	M	05_09	1	1_4
2007	M	10_14	0	1_4
2008	M	10_14	0	1_4
2009	M	10_14	0	1_4
2012	M	20_24	0	0
2014	M	20_24	0	0
2000	F	35_39	0	0
2002	F	40_44	0	1_4
2003	F	40_44	0	1_4
2005	F	40_44	0	0
2006	F	40_44	0	1_4
2009	F	45_49	0	1_4
2011	F	45_49	0	1_4
2014	F	50_54	0	0
2011	M	40_44	0	1_4
2008	M	00_04	0	1_4
2009	M	00_04	0	1_4
2010	M	00_04	0	5_9
2011	M	00_04	0	1_4
2014	M	05_09	0	0
2002	F	65_69	0	0
2003	F	65_69	0	0
2004	F	65_69	0	0
2005	F	65_69	1	0
2006	F	65_69	1	0
2007	F	70_74	1	0
2008	F	70_74	1	0
2009	F	70_74	1	0
2010	F	70_74	1	0
2011	F	70_74	2_4	0
2012	F	75_79	2_4	0
2013	F	75_79	2_4	0
2014	F	75_79	2_4	1_4
2015	F	75_79	2_4	1_4
2014	M	50_54	0	0
2015	M	30_34	0	0
2000	F	15_19	1	1_4
2001	F	20_24	1	5_9
2002	F	20_24	1	0
2011	F	30_34	1	0
2014	M	45_49	0	0
2010	M	45_49	0	1_4
2000	F	25_29	0	0
2002	F	30_34	0	0
2004	F	30_34	0	0
2009	F	35_39	0	0
2010	F	35_39	0	0
2012	F	40_44	0	0
2010	M	55_59	0	0
2000	F	40_44	1	0
2001	F	40_44	1	5_9
2002	F	45_49	1	5_9
2003	F	45_49	1	5_9
2004	F	45_49	1	5_9
2005	F	45_49	1	5_9
2006	F	45_49	1	5_9
2007	F	50_54	1	5_9
2008	F	50_54	1	5_9
2009	F	50_54	1	5_9
2010	F	50_54	1	10_plus
2011	F	50_54	1	10_plus
2012	F	55_59	2_4	5_9
2013	F	55_59	2_4	10_plus
2014	F	55_59	2_4	10_plus
2015	F	55_59	2_4	10_plus
2003	F	15_19	0	0
2004	F	15_19	0	0
2005	F	20_24	0	1_4
2007	F	20_24	0	1_4
2008	F	20_24	0	1_4
2009	F	20_24	0	1_4
2010	F	25_29	0	1_4
2011	F	25_29	0	5_9
2000	F	45_49	0	0
2002	F	55_59	0	0
2007	F	60_64	0	0
2009	M	45_49	0	0
2010	M	50_54	1	1_4
2012	M	50_54	1	0
2013	M	50_54	1	0
2000	F	30_34	0	0
2001	F	30_34	0	0
2002	F	30_34	0	0
2003	F	35_39	0	5_9
2004	F	35_39	0	1_4
2001	F	30_34	0	0
2005	M	35_39	0	1_4
2006	M	35_39	0	1_4
2011	M	40_44	0	1_4
2013	M	40_44	0	1_4
2014	M	45_49	0	0
2003	F	05_09	0	1_4
2006	F	05_09	0	1_4
2008	F	10_14	0	1_4
2010	F	10_14	0	1_4
2011	F	10_14	0	0
2012	F	15_19	0	1_4
2013	F	15_19	0	1_4
2014	F	15_19	0	1_4
2015	F	15_19	0	5_9
2013	M	05_09	0	1_4
2003	F	40_44	0	5_9
2004	F	40_44	1	5_9
2005	F	40_44	1	5_9
2006	F	40_44	1	5_9
2008	F	45_49	1	10_plus
2009	F	45_49	1	5_9
2010	F	45_49	1	5_9
2011	F	45_49	1	10_plus
2012	F	50_54	1	10_plus
2013	F	50_54	1	10_plus
2014	F	50_54	1	10_plus
2015	F	50_54	1	5_9
2000	M	20_24	0	1_4
2002	M	20_24	0	1_4
2003	M	20_24	0	1_4
2004	M	20_24	0	1_4
2006	M	25_29	0	1_4
2008	M	25_29	0	1_4
2009	M	25_29	0	1_4
2010	M	30_34	0	1_4
2011	M	30_34	0	5_9
2012	M	30_34	0	1_4
2005	M	20_24	0	1_4
2004	M	65_69	0	1_4
2005	M	65_69	1	1_4
2006	M	65_69	2_4	1_4
2007	M	65_69	2_4	5_9
2008	M	65_69	2_4	5_9
2009	M	70_74	2_4	5_9
2010	M	70_74	2_4	5_9
2011	M	70_74	2_4	10_plus
2012	M	70_74	2_4	5_9
2013	M	70_74	2_4	10_plus
2014	M	75_79	2_4	5_9
2015	M	75_79	2_4	1_4
2000	M	85_89	0	1_4
2001	M	85_89	0	1_4
2002	M	85_89	0	1_4
2003	M	85_89	0	1_4
2004	M	85_89	0	1_4
2005	M	90_94	0	1_4
2006	M	90_94	0	1_4
2007	M	90_94	0	0
2009	M	90_94	0	0
2002	M	00_04	0	0
2003	M	05_09	0	1_4
2004	M	05_09	0	0
2005	M	05_09	0	1_4
2007	M	05_09	0	0
2009	M	10_14	0	0
2010	M	10_14	0	0
2015	M	15_19	0	1_4
2000	F	10_14	0	1_4
2002	F	15_19	0	1_4
2004	F	45_49	0	1_4
2002	M	00_04	0	0
2003	M	00_04	0	0
2004	M	00_04	0	0
2005	M	05_09	0	0
2006	M	05_09	0	0
2007	M	05_09	0	0
2008	M	05_09	0	0
2009	M	05_09	0	0
2010	M	10_14	0	0
2011	M	10_14	0	0
2012	M	10_14	0	0
2013	M	10_14	0	0
2014	M	10_14	0	1_4
2015	M	15_19	0	1_4
2009	F	20_24	2_4	1_4
2010	F	20_24	2_4	5_9
2011	F	20_24	2_4	1_4
2012	F	25_29	2_4	5_9
2013	F	25_29	2_4	10_plus
2014	F	25_29	2_4	5_9
2015	F	25_29	2_4	5_9
2001	F	30_34	0	1_4
2002	F	30_34	1	1_4
2003	F	30_34	1	0
2004	F	30_34	1	1_4
2005	F	30_34	0	1_4
2006	F	35_39	0	1_4
2007	F	35_39	0	0
2009	M	30_34	0	1_4
2013	M	30_34	0	5_9
2014	M	30_34	0	1_4
2000	M	45_49	0	1_4
2001	M	45_49	0	5_9
2003	M	45_49	0	0
2000	F	95_99	0	0
2006	F	100_plus	0	0
2001	M	50_54	0	0
2002	M	60_64	0	0
2003	M	65_69	0	1_4
2004	M	65_69	1	1_4
2005	M	65_69	2_4	1_4
2006	M	65_69	2_4	5_9
2007	M	65_69	2_4	5_9
2008	M	70_74	2_4	5_9
2009	M	70_74	2_4	5_9
2010	M	70_74	2_4	10_plus
2011	M	70_74	2_4	10_plus
2012	M	70_74	2_4	10_plus
2013	M	75_79	2_4	10_plus
2014	M	75_79	2_4	10_plus
2015	M	75_79	2_4	10_plus
2000	F	25_29	0	0
2005	M	20_24	0	1_4
2006	M	20_24	0	1_4
2007	M	20_24	0	1_4
2009	M	25_29	0	1_4
2010	M	25_29	0	0
2011	M	25_29	0	0
2013	M	30_34	0	1_4
2014	M	30_34	0	0
2015	M	30_34	0	0
2000	F	35_39	1	1_4
2001	F	35_39	1	5_9
2002	F	35_39	1	1_4
2003	F	40_44	1	1_4
2004	F	40_44	1	1_4
2005	F	40_44	1	1_4
2006	F	40_44	2_4	1_4
2007	F	40_44	2_4	5_9
2008	F	45_49	2_4	5_9
2009	F	45_49	5_plus	1_4
2010	F	45_49	5_plus	5_9
2011	F	45_49	5_plus	0
2012	F	45_49	5_plus	0
2013	F	50_54	5_plus	0
2014	F	50_54	5_plus	5_9
2015	F	50_54	5_plus	5_9
2000	M	60_64	0	0
2001	M	65_69	0	0
2002	M	65_69	0	0
2003	M	65_69	0	0
2004	M	65_69	0	0
2005	M	65_69	0	0
2006	M	70_74	0	0
2007	M	70_74	0	0
2008	M	70_74	0	0
2009	M	70_74	0	0
2010	M	70_74	0	0
2011	M	75_79	0	0
2012	M	75_79	0	5_9
2013	M	75_79	0	0
2011	M	00_04	0	5_9
2012	M	00_04	0	0
2014	M	55_59	2_4	10_plus
2015	M	55_59	2_4	10_plus
2000	M	10_14	0	1_4
2001	M	10_14	0	1_4
2002	M	10_14	0	0
2003	M	10_14	0	0
2004	M	15_19	0	0
2005	M	15_19	0	1_4
2006	M	15_19	0	1_4
2007	M	15_19	0	1_4
2008	M	15_19	0	1_4
2009	M	20_24	0	5_9
2010	M	20_24	0	0
2011	M	20_24	0	1_4
2012	M	20_24	0	1_4
2013	M	20_24	0	1_4
2014	M	25_29	0	1_4
2015	M	25_29	0	1_4
2005	M	20_24	0	1_4
2013	M	00_04	0	1_4
2014	M	00_04	0	1_4
2015	M	00_04	0	1_4
2005	M	10_14	0	1_4
2006	M	10_14	0	1_4
2008	M	10_14	0	0
2010	M	15_19	0	1_4
2013	M	15_19	0	1_4
2014	F	00_04	0	0
2015	F	00_04	0	0
2000	F	35_39	1	0
2001	F	35_39	1	0
2002	F	35_39	1	0
2005	F	40_44	1	5_9
2006	F	40_44	1	1_4
2007	F	40_44	2_4	0
2008	F	40_44	2_4	1_4
2009	F	45_49	2_4	1_4
2010	F	45_49	2_4	1_4
2011	F	45_49	2_4	1_4
2012	F	45_49	2_4	1_4
2013	F	45_49	2_4	1_4
2014	F	50_54	2_4	1_4
2015	F	50_54	2_4	1_4
2000	F	30_34	0	1_4
2001	F	30_34	0	0
2002	F	35_39	1	1_4
2003	F	35_39	1	1_4
2000	F	25_29	0	1_4
2001	F	25_29	0	1_4
2002	F	30_34	0	1_4
2003	F	30_34	0	5_9
2004	F	30_34	0	1_4
2005	F	30_34	0	0
2006	F	30_34	0	5_9
2007	F	35_39	0	1_4
2008	F	35_39	0	0
2015	F	15_19	0	1_4
2000	F	65_69	0	10_plus
2001	F	65_69	1	10_plus
2002	F	65_69	1	10_plus
2003	F	65_69	1	10_plus
2006	F	70_74	1	0
2004	F	25_29	0	0
2011	M	55_59	0	5_9
2013	M	55_59	0	5_9
2014	M	60_64	0	10_plus
2015	M	60_64	2_4	10_plus
2003	F	70_74	0	1_4
2004	F	70_74	0	1_4
2005	F	70_74	0	1_4
2006	F	70_74	0	1_4
2007	F	70_74	0	1_4
2008	F	75_79	0	1_4
2009	F	75_79	1	1_4
2010	F	75_79	1	1_4
2011	F	75_79	1	5_9
2012	F	75_79	1	1_4
2013	F	80_84	1	5_9
2014	F	80_84	1	5_9
2015	F	80_84	2_4	10_plus
2014	F	25_29	0	1_4
2013	M	45_49	0	1_4
2014	M	45_49	1	0
2008	F	20_24	0	1_4
2012	M	25_29	0	1_4
2013	M	25_29	0	1_4
2014	M	25_29	0	0
2015	M	25_29	0	1_4
2009	F	40_44	0	5_9
2010	F	40_44	0	5_9
2011	F	40_44	1	5_9
2012	F	40_44	2_4	1_4
2013	F	40_44	2_4	10_plus
2014	F	45_49	2_4	5_9
2015	F	45_49	2_4	1_4
2005	M	10_14	2_4	1_4
2007	M	10_14	2_4	1_4
2009	M	15_19	2_4	0
2010	M	15_19	2_4	0
2011	M	15_19	2_4	0
2013	M	15_19	2_4	1_4
2014	M	20_24	2_4	0
2003	F	00_04	0	1_4
2004	F	00_04	0	1_4
2005	F	00_04	0	1_4
2006	F	00_04	0	1_4
2007	F	00_04	0	1_4
2009	F	05_09	0	0
2010	F	05_09	0	0
2011	F	05_09	0	1_4
2012	F	05_09	0	1_4
2013	F	10_14	0	1_4
2014	F	10_14	0	1_4
2015	F	10_14	0	0
2012	F	45_49	0	0
2013	F	65_69	0	0
2014	M	25_29	0	1_4
2000	M	50_54	0	0
2001	M	50_54	0	0
2002	M	55_59	0	1_4
2003	M	55_59	1	1_4
2004	M	55_59	1	1_4
2005	M	55_59	1	1_4
2006	M	55_59	0	1_4
2007	M	60_64	0	1_4
2008	M	60_64	0	1_4
2009	M	60_64	1	1_4
2010	M	60_64	1	1_4
2011	M	60_64	1	1_4
2012	M	65_69	1	1_4
2013	M	65_69	1	1_4
2015	M	40_44	0	0
2003	F	15_19	0	1_4
2009	F	20_24	0	0
2013	M	40_44	0	0
2014	M	40_44	0	0
2015	M	40_44	0	0
2012	F	55_59	0	0
2008	M	05_09	0	1_4
2009	M	05_09	0	5_9
2010	M	05_09	0	1_4
2011	M	05_09	0	0
2012	M	05_09	0	1_4
2013	M	10_14	0	1_4
2014	M	10_14	0	1_4
2015	M	10_14	0	0
2002	M	20_24	0	5_9
2003	M	25_29	0	1_4
2004	M	25_29	0	5_9
2005	M	25_29	0	1_4
2006	M	25_29	0	1_4
2007	M	25_29	0	1_4
2008	M	30_34	0	1_4
2012	F	40_44	0	0
2015	M	20_24	0	1_4
2006	F	00_04	0	1_4
2010	F	05_09	0	0
2014	F	10_14	0	0
2000	F	50_54	0	5_9
2001	F	50_54	0	1_4
2002	F	50_54	0	1_4
2003	F	50_54	0	5_9
2004	F	50_54	0	1_4
2005	F	55_59	0	5_9
2006	F	55_59	0	1_4
2007	F	55_59	0	5_9
2008	F	55_59	0	1_4
2009	F	55_59	0	5_9
2010	F	60_64	0	5_9
2011	F	60_64	0	5_9
2012	F	60_64	0	5_9
2013	F	60_64	0	5_9
2014	F	60_64	2_4	5_9
2015	F	65_69	2_4	5_9
2011	M	40_44	0	0
2006	M	60_64	0	1_4
2007	M	60_64	0	5_9
2010	M	60_64	0	5_9
2011	M	65_69	2_4	5_9
2012	M	65_69	2_4	5_9
2013	M	65_69	2_4	5_9
2009	M	25_29	0	1_4
2014	M	30_34	1	0
2000	F	65_69	0	0
2007	F	05_09	0	1_4
2002	M	60_64	1	1_4
2003	M	60_64	1	1_4
2004	M	60_64	1	0
2005	M	65_69	1	1_4
2006	M	65_69	1	0
2007	M	65_69	1	1_4
2008	M	65_69	2_4	0
2009	M	65_69	2_4	0
2010	M	70_74	2_4	1_4
2011	M	70_74	2_4	5_9
2012	M	70_74	2_4	1_4
2013	M	70_74	2_4	5_9
2014	M	70_74	5_plus	5_9
2015	M	75_79	5_plus	5_9
2001	F	20_24	0	1_4
2002	F	20_24	0	1_4
2003	F	20_24	0	5_9
2004	F	25_29	0	5_9
2005	F	25_29	1	5_9
2006	F	25_29	2_4	5_9
2007	F	25_29	2_4	1_4
2008	F	25_29	2_4	1_4
2009	F	30_34	2_4	1_4
2010	F	30_34	2_4	1_4
2012	F	30_34	2_4	1_4
2000	M	35_39	0	1_4
2001	M	35_39	0	1_4
2002	M	35_39	0	1_4
2003	M	35_39	0	1_4
2004	M	40_44	0	1_4
2005	M	40_44	0	5_9
2006	M	40_44	0	0
2007	M	40_44	0	1_4
2008	M	40_44	0	0
2009	M	45_49	0	1_4
2010	M	45_49	0	1_4
2011	M	45_49	0	1_4
2006	M	40_44	1	0
2008	F	95_99	0	0
2011	F	45_49	0	1_4
2014	F	50_54	0	0
2012	F	75_79	0	0
2000	F	50_54	1	10_plus
2001	F	50_54	1	10_plus
2002	F	50_54	1	10_plus
2003	F	50_54	1	10_plus
2004	F	55_59	1	10_plus
2005	F	55_59	1	10_plus
2006	F	55_59	2_4	0
2007	F	55_59	2_4	5_9
2008	F	55_59	2_4	10_plus
2009	F	60_64	2_4	10_plus
2010	F	60_64	2_4	1_4
2011	F	60_64	2_4	0
2012	F	60_64	2_4	0
2013	F	60_64	2_4	1_4
2014	F	65_69	2_4	10_plus
2015	F	65_69	2_4	10_plus
2005	M	35_39	0	0
2006	M	35_39	0	0
2007	M	35_39	0	0
2011	M	40_44	0	0
2000	F	15_19	2_4	5_9
2001	F	20_24	2_4	10_plus
2002	F	20_24	2_4	10_plus
2003	F	20_24	2_4	10_plus
2004	F	20_24	2_4	1_4
2005	F	20_24	2_4	5_9
2006	F	25_29	2_4	5_9
2007	F	25_29	2_4	5_9
2008	F	25_29	2_4	5_9
2009	F	25_29	2_4	1_4
2010	F	25_29	5_plus	0
2009	F	15_19	0	0
2012	F	40_44	0	0
2003	M	15_19	0	1_4
2004	M	15_19	0	5_9
2005	M	20_24	0	0
2000	F	25_29	1	1_4
2010	F	35_39	1	0
2000	F	20_24	0	1_4
2002	F	25_29	0	1_4
2009	F	30_34	0	1_4
2010	F	30_34	0	1_4
2011	F	30_34	0	5_9
2012	F	35_39	0	1_4
2013	F	35_39	0	1_4
2014	F	35_39	0	1_4
2015	F	35_39	0	1_4
2005	F	15_19	0	1_4
2013	M	00_04	0	1_4
2013	F	85_89	2_4	1_4
2014	F	85_89	2_4	0
2015	F	85_89	2_4	1_4
2006	M	00_04	0	0
2007	M	05_09	0	1_4
2009	M	05_09	0	0
2010	M	05_09	0	0
2011	M	60_64	0	1_4
2010	F	55_59	0	0
2001	F	10_14	0	0
2004	F	10_14	0	0
2006	F	15_19	0	0
2000	M	25_29	0	0
2001	M	25_29	0	1_4
2002	M	30_34	0	1_4
2003	M	30_34	0	1_4
2004	M	30_34	0	0
2005	M	30_34	0	1_4
2006	M	30_34	0	1_4
2007	M	35_39	0	1_4
2008	M	35_39	0	5_9
2009	M	35_39	0	1_4
2013	M	40_44	0	0
2015	M	40_44	0	0
2012	M	30_34	0	0
2006	F	70_74	0	0
2002	M	10_14	0	0
2003	M	15_19	0	0
2004	M	15_19	0	1_4
2000	M	30_34	0	0
2002	M	35_39	0	0
2003	M	35_39	0	0
2005	M	35_39	0	0
2008	M	40_44	0	0
2009	F	25_29	0	1_4
2010	F	25_29	0	1_4
2011	F	25_29	0	1_4
2000	M	05_09	0	5_9
2001	M	05_09	0	10_plus
2002	M	05_09	0	5_9
2003	M	05_09	0	1_4
2004	M	05_09	0	1_4
2005	M	10_14	0	10_plus
2006	M	10_14	0	10_plus
2007	M	10_14	0	1_4
2008	M	10_14	0	5_9
2009	M	10_14	0	1_4
2010	M	15_19	0	1_4
2011	M	15_19	0	1_4
2012	M	15_19	0	10_plus
2013	M	15_19	0	10_plus
2014	M	15_19	0	5_9
2015	M	20_24	0	5_9
2014	F	35_39	0	1_4
2015	F	35_39	0	1_4
2012	F	20_24	0	1_4
2014	F	20_24	0	1_4
2002	M	40_44	1	1_4
2003	M	40_44	1	1_4
2004	M	45_49	1	5_9
2005	M	45_49	1	1_4
2006	M	45_49	1	1_4
2007	M	45_49	1	1_4
2008	M	45_49	2_4	5_9
2009	M	50_54	2_4	5_9
2010	M	50_54	2_4	10_plus
2011	M	50_54	2_4	10_plus
2012	M	50_54	2_4	10_plus
2000	F	05_09	0	5_9
2001	F	05_09	0	10_plus
2002	F	05_09	0	1_4
2003	F	05_09	0	5_9
2004	F	10_14	0	1_4
2014	F	20_24	0	0
2010	F	00_04	0	1_4
2004	F	10_14	0	1_4
2010	F	55_59	2_4	1_4
2011	F	55_59	2_4	5_9
2012	F	55_59	5_plus	1_4
2013	F	55_59	5_plus	1_4
2014	F	55_59	5_plus	1_4
2015	F	60_64	2_4	1_4
2000	M	60_64	2_4	5_9
2001	M	60_64	2_4	5_9
2002	M	60_64	2_4	10_plus
2003	M	60_64	2_4	1_4
2004	M	65_69	2_4	10_plus
2005	M	65_69	2_4	5_9
2006	M	65_69	2_4	5_9
2007	M	65_69	2_4	10_plus
2008	M	65_69	2_4	10_plus
2009	M	70_74	2_4	10_plus
2010	M	70_74	2_4	10_plus
2011	M	70_74	2_4	10_plus
2012	M	70_74	2_4	10_plus
2013	M	70_74	2_4	5_9
2014	M	75_79	2_4	10_plus
2015	M	75_79	2_4	10_plus
2000	M	05_09	0	1_4
2001	M	10_14	0	1_4
2002	M	10_14	0	5_9
2003	M	10_14	0	5_9
2004	M	10_14	1	1_4
2005	M	10_14	1	5_9
2006	M	15_19	1	1_4
2007	M	15_19	1	1_4
2008	M	15_19	1	5_9
2009	M	15_19	1	1_4
2010	M	15_19	1	1_4
2011	M	20_24	1	1_4
2012	M	20_24	1	1_4
2013	M	20_24	1	1_4
2000	M	50_54	0	1_4
2001	M	50_54	0	1_4
2002	M	50_54	0	1_4
2003	M	50_54	0	5_9
2004	M	50_54	0	1_4
2005	M	55_59	0	1_4
2006	M	55_59	0	5_9
2007	M	55_59	0	1_4
2008	M	55_59	0	1_4
2009	M	55_59	0	1_4
2010	M	60_64	0	1_4
2011	M	60_64	0	1_4
2012	M	60_64	0	5_9
2013	M	60_64	0	1_4
2014	M	60_64	0	1_4
2015	M	65_69	0	5_9
2011	F	40_44	0	0
2012	F	40_44	0	0
2000	F	35_39	0	0
2001	F	35_39	0	0
2002	F	35_39	0	0
2003	F	40_44	0	0
2005	F	40_44	0	0
2003	F	25_29	0	0
2005	F	25_29	0	1_4
2006	F	30_34	0	0
2007	F	30_34	0	0
2008	F	30_34	0	1_4
2009	F	30_34	0	1_4
2011	F	35_39	0	0
2013	F	35_39	0	1_4
2012	M	10_14	0	1_4
2013	M	10_14	0	1_4
2014	M	10_14	0	1_4
2015	F	00_04	0	1_4
2014	M	00_04	0	5_9
2015	M	00_04	1	1_4
2001	F	80_84	0	1_4
2002	F	80_84	0	5_9
2003	F	80_84	0	5_9
2004	F	80_84	0	1_4
2005	F	80_84	0	5_9
2006	F	85_89	0	1_4
2007	F	85_89	0	5_9
2008	F	85_89	0	1_4
2009	F	85_89	0	5_9
2010	F	85_89	0	10_plus
2011	F	90_94	1	1_4
2012	F	90_94	1	5_9
2000	M	35_39	1	5_9
2001	M	35_39	1	5_9
2002	M	35_39	1	1_4
2003	M	40_44	1	1_4
2004	M	40_44	1	1_4
2005	M	40_44	2_4	1_4
2006	M	40_44	2_4	5_9
2007	M	40_44	2_4	1_4
2008	M	45_49	2_4	1_4
2009	M	45_49	2_4	10_plus
2010	M	45_49	2_4	1_4
2011	M	45_49	2_4	5_9
2012	M	45_49	2_4	1_4
2013	M	50_54	2_4	5_9
2014	M	50_54	2_4	1_4
2015	M	50_54	2_4	5_9
2000	F	30_34	1	0
2007	F	25_29	0	1_4
2008	F	25_29	0	1_4
2009	F	30_34	0	1_4
2010	F	30_34	0	0
2011	F	30_34	0	10_plus
2012	F	30_34	2_4	5_9
2013	F	30_34	5_plus	0
2011	F	40_44	0	5_9
2013	F	40_44	1	1_4
2014	F	40_44	1	1_4
2015	F	40_44	1	5_9
2005	M	50_54	0	1_4
2001	F	55_59	0	10_plus
2002	F	60_64	0	5_9
2003	F	60_64	0	5_9
2004	F	60_64	0	10_plus
2005	F	60_64	0	10_plus
2006	F	60_64	1	10_plus
2007	F	65_69	2_4	10_plus
2008	F	65_69	5_plus	10_plus
2009	F	65_69	5_plus	10_plus
2010	F	65_69	5_plus	10_plus
2011	F	65_69	5_plus	10_plus
2012	F	70_74	5_plus	10_plus
2013	F	70_74	5_plus	10_plus
2014	F	70_74	5_plus	10_plus
2015	F	70_74	5_plus	10_plus
2001	F	50_54	0	0
2005	M	00_04	0	0
2000	M	35_39	0	0
2012	M	25_29	0	1_4
2013	M	25_29	0	1_4
2014	M	25_29	0	0
2003	F	30_34	0	0
2006	F	35_39	0	1_4
2007	F	35_39	0	10_plus
2008	F	35_39	0	5_9
2009	F	35_39	0	1_4
2011	F	40_44	0	0
2014	F	40_44	0	0
2000	F	60_64	0	0
2001	F	60_64	0	0
2002	F	65_69	0	0
2003	F	65_69	0	0
2004	F	65_69	0	0
2005	F	65_69	0	0
2006	F	65_69	0	0
2007	F	70_74	0	0
2008	F	70_74	0	0
2014	M	30_34	0	0
2015	M	20_24	0	1_4
2000	M	15_19	0	1_4
2001	M	20_24	0	1_4
2003	M	20_24	0	0
2004	M	20_24	0	0
2000	M	55_59	0	1_4
2001	M	55_59	0	1_4
2002	M	55_59	0	1_4
2003	M	60_64	0	1_4
2007	F	20_24	0	0
2012	F	20_24	0	0
2003	F	85_89	0	1_4
2004	F	85_89	1	0
2005	F	85_89	1	0
2006	F	85_89	1	0
2007	F	85_89	1	0
2008	F	90_94	1	5_9
2011	F	90_94	1	0
2015	M	15_19	0	1_4
2015	M	20_24	0	0
2013	F	25_29	0	1_4
2000	F	70_74	0	1_4
2001	F	75_79	0	1_4
2004	F	75_79	0	5_9
2005	F	75_79	0	1_4
2007	F	80_84	0	1_4
2008	F	80_84	0	1_4
2009	F	80_84	0	1_4
2010	F	80_84	0	1_4
2011	F	85_89	1	1_4
2010	M	25_29	0	1_4
2011	M	30_34	0	0
2007	M	65_69	0	1_4
2009	M	65_69	0	1_4
2005	F	45_49	0	1_4
2007	F	45_49	0	1_4
2009	F	50_54	0	1_4
2010	F	50_54	0	1_4
2011	F	50_54	0	5_9
2012	F	50_54	0	0
2013	F	55_59	0	1_4
2015	F	55_59	0	1_4
2000	F	05_09	1	1_4
2001	F	05_09	1	1_4
2002	F	05_09	1	1_4
2003	F	05_09	1	0
2004	F	05_09	1	0
2005	F	10_14	1	1_4
2006	F	10_14	1	1_4
2007	F	10_14	1	1_4
2008	F	10_14	1	1_4
2009	F	10_14	1	1_4
2011	F	15_19	2_4	1_4
2012	F	15_19	2_4	1_4
2003	M	80_84	0	0
2000	M	60_64	2_4	1_4
2001	M	60_64	2_4	1_4
2002	M	60_64	2_4	1_4
2003	M	60_64	2_4	1_4
2004	M	65_69	2_4	1_4
2005	M	65_69	2_4	1_4
2006	M	65_69	2_4	1_4
2007	M	65_69	2_4	1_4
2008	M	65_69	2_4	0
2009	M	70_74	2_4	1_4
2010	M	70_74	2_4	1_4
2011	M	70_74	2_4	1_4
2012	M	70_74	2_4	1_4
2013	M	70_74	2_4	5_9
2014	M	75_79	2_4	5_9
2015	M	75_79	2_4	5_9
2011	F	35_39	0	1_4
2012	F	35_39	0	1_4
2013	F	40_44	0	0
2000	M	15_19	2_4	1_4
2002	M	15_19	2_4	1_4
2003	M	15_19	2_4	0
2004	M	20_24	2_4	0
2005	M	20_24	2_4	0
2006	M	20_24	2_4	1_4
2012	M	25_29	2_4	0
2015	M	30_34	2_4	0
2008	M	65_69	0	10_plus
2009	M	70_74	0	5_9
2010	M	70_74	1	5_9
2011	M	70_74	1	5_9
2013	F	00_04	0	0
2001	M	50_54	0	0
2003	M	55_59	0	0
2004	M	55_59	0	0
2005	M	55_59	0	0
2006	M	55_59	0	0
2007	M	60_64	0	0
2008	M	60_64	0	0
2009	M	60_64	0	0
2010	M	60_64	0	0
2011	M	60_64	0	0
2015	M	65_69	0	0
2000	M	50_54	1	1_4
2001	M	50_54	1	5_9
2002	M	50_54	1	5_9
2003	M	50_54	1	5_9
2004	M	50_54	2_4	5_9
2005	M	55_59	2_4	1_4
2006	M	55_59	2_4	1_4
2007	M	55_59	2_4	0
2008	M	55_59	2_4	5_9
2009	M	55_59	2_4	1_4
2010	M	60_64	2_4	5_9
2007	F	15_19	0	0
2008	F	15_19	0	0
2008	M	20_24	0	1_4
2009	M	20_24	1	5_9
2010	M	20_24	2_4	5_9
2011	M	25_29	2_4	5_9
2012	M	25_29	2_4	1_4
2013	M	25_29	2_4	1_4
2014	M	25_29	2_4	5_9
2015	M	25_29	2_4	10_plus
2004	M	45_49	0	0
2000	F	30_34	1	5_9
2001	F	30_34	1	5_9
2002	F	30_34	1	5_9
2003	F	30_34	1	5_9
2004	F	35_39	1	5_9
2005	F	35_39	2_4	1_4
2007	F	35_39	2_4	0
2008	F	35_39	2_4	0
2009	F	40_44	2_4	0
2011	F	40_44	2_4	0
2014	F	45_49	2_4	0
2001	F	25_29	1	1_4
2006	F	30_34	1	0
2009	M	00_04	0	0
2014	M	05_09	0	1_4
2015	M	05_09	0	1_4
2006	M	45_49	0	1_4
2013	M	25_29	0	1_4
2013	M	00_04	0	0
2014	M	05_09	0	0
2003	M	50_54	0	1_4
2004	M	50_54	0	1_4
2006	M	50_54	0	1_4
2007	M	50_54	0	1_4
2008	M	55_59	0	1_4
2009	M	55_59	0	1_4
2010	M	55_59	1	1_4
2011	M	55_59	1	5_9
2012	M	55_59	1	0
2013	M	60_64	1	0
2014	M	60_64	1	0
2015	M	60_64	1	0
2002	F	30_34	0	1_4
2004	F	30_34	0	1_4
2005	F	30_34	0	1_4
2006	F	30_34	0	0
2000	F	65_69	2_4	10_plus
2001	F	65_69	2_4	5_9
2002	F	70_74	2_4	5_9
2003	F	70_74	2_4	5_9
2004	F	70_74	2_4	5_9
2005	F	70_74	2_4	1_4
2006	F	70_74	2_4	1_4
2007	F	75_79	2_4	1_4
2008	F	75_79	2_4	5_9
2009	F	75_79	2_4	1_4
2010	F	75_79	2_4	10_plus
2011	F	75_79	5_plus	5_9
2012	F	80_84	5_plus	5_9
2013	F	80_84	5_plus	5_9
2014	F	80_84	5_plus	5_9
2015	F	80_84	5_plus	5_9
2003	F	80_84	0	0
2003	F	35_39	0	5_9
2004	F	35_39	0	1_4
2005	F	35_39	0	1_4
2006	F	40_44	0	1_4
2007	F	40_44	0	1_4
2008	F	40_44	0	1_4
2009	F	40_44	0	0
2010	F	40_44	0	1_4
2011	F	45_49	0	10_plus
2012	F	45_49	0	1_4
2013	F	45_49	0	5_9
2014	F	45_49	0	5_9
2015	F	45_49	0	0
2004	F	00_04	0	0
2005	F	00_04	0	0
2000	M	65_69	1	10_plus
2001	M	65_69	1	1_4
2002	M	65_69	1	10_plus
2003	M	65_69	2_4	5_9
2004	M	65_69	2_4	5_9
2005	M	70_74	2_4	1_4
2006	M	70_74	2_4	5_9
2007	M	70_74	2_4	1_4
2008	M	70_74	2_4	1_4
2009	M	70_74	2_4	5_9
2010	M	75_79	2_4	1_4
2011	M	75_79	2_4	10_plus
2012	M	75_79	2_4	1_4
2013	M	75_79	2_4	0
2014	M	75_79	2_4	1_4
2015	M	80_84	2_4	1_4
2003	F	30_34	0	0
2004	F	30_34	0	0
2007	F	35_39	0	0
2002	M	20_24	0	1_4
2003	M	20_24	0	1_4
2008	M	25_29	0	1_4
2009	M	30_34	0	1_4
2010	M	30_34	0	0
2011	M	30_34	0	1_4
2012	M	30_34	0	1_4
2013	M	30_34	0	1_4
2014	M	35_39	0	0
2015	M	35_39	0	0
2011	F	00_04	0	1_4
2012	F	00_04	0	0
2013	F	00_04	0	1_4
2014	F	00_04	0	1_4
2015	F	00_04	0	1_4
2006	F	25_29	0	1_4
2007	F	25_29	0	0
2008	F	30_34	0	0
2009	F	30_34	0	0
2010	F	30_34	0	0
2011	F	30_34	0	5_9
2007	F	40_44	0	1_4
2008	F	40_44	0	1_4
2009	F	40_44	0	1_4
2010	F	40_44	0	0
2011	F	45_49	0	1_4
2012	F	45_49	0	0
2003	F	55_59	0	10_plus
2009	M	40_44	0	0
2010	M	40_44	0	0
2011	M	40_44	0	1_4
2012	M	45_49	0	1_4
2013	M	45_49	0	10_plus
2014	M	45_49	0	5_9
2015	M	45_49	0	5_9
2000	M	45_49	0	1_4
2001	M	45_49	0	1_4
2002	M	45_49	0	0
2003	M	50_54	0	1_4
2004	M	50_54	0	1_4
2005	M	50_54	0	1_4
2006	M	50_54	0	5_9
2007	M	50_54	0	1_4
2008	M	55_59	0	5_9
2009	M	55_59	0	1_4
2010	M	55_59	0	5_9
2011	M	55_59	0	5_9
2012	M	55_59	0	5_9
2013	M	60_64	1	5_9
2014	M	60_64	1	1_4
2015	M	60_64	1	1_4
2000	M	80_84	1	1_4
2001	M	80_84	1	1_4
2002	M	80_84	1	0
2003	M	80_84	1	0
2004	M	80_84	1	0
2011	M	90_94	1	1_4
2015	F	25_29	1	1_4
2000	M	20_24	1	1_4
2001	M	20_24	1	1_4
2002	M	20_24	1	1_4
2003	M	25_29	2_4	0
2008	M	30_34	2_4	1_4
2009	M	30_34	2_4	1_4
2011	M	30_34	2_4	0
2012	M	30_34	2_4	0
2014	M	35_39	2_4	0
2015	M	35_39	2_4	1_4
2003	F	55_59	0	1_4
2004	F	55_59	0	1_4
2005	F	55_59	1	1_4
2006	F	55_59	1	1_4
2007	F	60_64	1	1_4
2008	F	60_64	1	1_4
2009	F	60_64	1	5_9
2010	F	60_64	1	1_4
2011	F	60_64	1	5_9
2012	F	65_69	1	10_plus
2013	F	65_69	1	5_9
2014	F	65_69	2_4	10_plus
2015	F	65_69	2_4	10_plus
2011	F	00_04	0	1_4
2006	F	05_09	0	5_9
2007	F	05_09	0	0
2009	M	00_04	0	1_4
2010	M	00_04	0	0
2011	M	00_04	0	0
2012	M	00_04	0	0
2013	M	05_09	0	1_4
2014	M	05_09	0	1_4
2015	M	05_09	0	0
2006	M	00_04	0	0
2007	M	00_04	0	0
2008	M	00_04	0	0
2009	M	05_09	0	1_4
2010	M	05_09	0	0
2011	M	05_09	0	0
2012	M	05_09	0	0
2000	M	35_39	0	0
2008	F	30_34	0	1_4
2002	F	35_39	1	0
2013	F	35_39	0	1_4
2003	M	25_29	0	0
2002	M	30_34	0	0
2001	M	55_59	0	0
2002	M	60_64	0	0
2010	M	65_69	0	0
2013	F	35_39	0	1_4
2014	F	40_44	2_4	0
2015	F	40_44	2_4	1_4
2011	M	85_89	0	0
2000	M	25_29	0	1_4
2004	M	30_34	0	5_9
2006	M	30_34	1	1_4
2006	F	75_79	2_4	5_9
2007	F	75_79	2_4	10_plus
2008	F	75_79	2_4	5_9
2009	F	80_84	2_4	1_4
2010	F	80_84	2_4	5_9
2011	F	80_84	2_4	5_9
2012	F	80_84	2_4	10_plus
2013	F	80_84	5_plus	10_plus
2014	F	85_89	5_plus	10_plus
2015	F	85_89	5_plus	5_9
2000	M	35_39	0	0
2005	F	30_34	1	0
2006	F	30_34	1	10_plus
2007	F	30_34	1	10_plus
2008	F	30_34	1	10_plus
2009	F	35_39	2_4	10_plus
2010	F	35_39	2_4	5_9
2011	F	35_39	2_4	10_plus
2012	F	35_39	2_4	10_plus
2013	F	35_39	2_4	5_9
2014	F	40_44	2_4	10_plus
2015	F	40_44	5_plus	5_9
2000	F	10_14	1	0
2001	F	10_14	1	0
2000	F	20_24	0	0
2001	F	20_24	0	0
2006	F	25_29	0	0
2000	F	40_44	0	1_4
2001	F	40_44	0	1_4
2002	F	40_44	0	1_4
2003	F	40_44	0	1_4
2004	F	45_49	0	1_4
2005	F	45_49	0	1_4
2006	F	45_49	1	1_4
2007	F	45_49	1	1_4
2008	F	45_49	1	1_4
2009	F	50_54	1	1_4
2010	F	50_54	1	1_4
2011	F	50_54	1	5_9
2012	F	50_54	1	5_9
2013	F	50_54	1	1_4
2014	F	55_59	1	1_4
2015	F	55_59	1	1_4
2005	F	20_24	0	0
2011	F	25_29	0	0
2012	M	15_19	0	1_4
2013	M	15_19	1	1_4
2014	M	15_19	1	0
2009	M	05_09	0	5_9
2010	M	05_09	0	1_4
2011	M	05_09	0	1_4
2012	M	05_09	0	1_4
2013	M	05_09	0	1_4
2014	M	10_14	0	1_4
2015	M	10_14	0	1_4
2009	M	55_59	0	0
2010	M	60_64	0	1_4
2000	M	35_39	0	1_4
2001	M	40_44	1	5_9
2002	M	40_44	1	1_4
2003	M	40_44	1	5_9
2004	M	40_44	1	1_4
2006	M	45_49	1	5_9
2007	M	45_49	1	5_9
2008	M	45_49	1	5_9
2011	M	50_54	1	0
2014	M	50_54	1	0
2013	F	35_39	0	1_4
2014	F	35_39	0	1_4
2015	F	40_44	0	1_4
2000	F	35_39	0	1_4
2002	F	40_44	0	1_4
2003	F	40_44	1	1_4
2004	F	40_44	1	5_9
2005	F	40_44	1	1_4
2006	F	40_44	1	1_4
2007	F	45_49	1	1_4
2008	F	45_49	1	1_4
2009	F	45_49	1	1_4
2010	F	45_49	1	0
2011	F	45_49	1	1_4
2012	F	50_54	1	1_4
2010	F	30_34	0	0
2011	F	30_34	0	1_4
2012	F	30_34	0	1_4
2013	F	30_34	0	0
2009	M	40_44	0	0
2010	F	20_24	0	1_4
2011	F	20_24	0	1_4
2012	F	20_24	1	1_4
2011	F	00_04	0	1_4
2013	F	05_09	0	1_4
2014	M	00_04	0	1_4
2015	M	00_04	1	0
2015	M	90_94	2_4	10_plus
2008	M	30_34	0	1_4
2012	M	30_34	0	1_4
2013	M	35_39	1	1_4
2000	F	20_24	0	0
2007	F	25_29	0	0
2008	F	25_29	0	0
2013	M	25_29	0	1_4
2014	M	25_29	1	1_4
2015	M	25_29	1	0
2000	F	20_24	1	5_9
2001	F	20_24	1	1_4
2002	F	20_24	1	5_9
2003	F	25_29	1	1_4
2004	F	25_29	1	5_9
2005	F	25_29	1	1_4
2006	F	25_29	1	1_4
2007	F	25_29	1	1_4
2008	F	30_34	1	5_9
2009	F	30_34	1	10_plus
2010	F	30_34	2_4	5_9
2011	F	30_34	2_4	1_4
2012	F	30_34	2_4	1_4
2013	F	35_39	2_4	5_9
2014	F	35_39	2_4	5_9
2015	F	35_39	2_4	5_9
2005	M	85_89	0	5_9
2006	M	90_94	1	10_plus
2007	M	90_94	2_4	0
2012	M	95_99	1	0
2005	F	05_09	0	0
2006	F	05_09	0	1_4
2007	F	10_14	0	1_4
2008	F	10_14	0	1_4
2009	F	10_14	0	1_4
2010	F	10_14	0	0
2011	F	10_14	0	1_4
2012	F	15_19	0	1_4
2013	F	15_19	0	1_4
2014	F	15_19	0	1_4
2015	F	15_19	0	1_4
2000	F	75_79	2_4	1_4
2001	F	75_79	2_4	0
2002	F	80_84	2_4	0
2003	F	80_84	2_4	0
2004	F	80_84	2_4	0
2005	F	80_84	2_4	1_4
2006	F	80_84	2_4	1_4
2009	F	85_89	2_4	0
2015	F	90_94	2_4	0
2002	F	20_24	0	0
2012	M	25_29	0	1_4
2015	M	30_34	0	1_4
2000	M	35_39	0	0
2014	M	35_39	0	1_4
2002	M	30_34	0	0
2003	M	30_34	0	0
2004	M	30_34	1	0
2005	M	30_34	1	0
2006	M	35_39	1	0
2007	M	35_39	1	0
2008	M	35_39	1	0
2009	M	35_39	1	0
2010	M	35_39	1	0
2011	M	40_44	1	0
2012	M	40_44	1	0
2013	M	40_44	1	0
2014	M	40_44	1	1_4
2015	M	40_44	2_4	1_4
2013	F	15_19	0	1_4
2014	F	20_24	0	1_4
2015	F	20_24	0	1_4
2003	F	65_69	0	10_plus
2004	F	65_69	0	5_9
2009	F	35_39	0	1_4
2014	F	40_44	0	0
2014	F	55_59	0	10_plus
2015	F	55_59	0	10_plus
2006	F	35_39	0	1_4
2007	F	40_44	1	1_4
2008	F	40_44	1	1_4
2009	F	40_44	1	1_4
2010	F	40_44	1	1_4
2011	F	40_44	1	1_4
2012	F	45_49	1	0
2000	M	15_19	0	1_4
2001	M	15_19	0	1_4
2002	M	15_19	0	1_4
2005	M	20_24	0	0
2007	M	20_24	0	1_4
2013	M	25_29	0	1_4
2012	M	30_34	0	0
2014	M	35_39	0	0
2000	F	60_64	2_4	0
2003	F	65_69	2_4	0
2005	F	65_69	2_4	0
2012	F	55_59	0	0
2005	F	40_44	0	5_9
2012	F	50_54	0	0
2000	M	20_24	0	0
2004	M	25_29	0	1_4
2005	M	25_29	0	1_4
2006	M	25_29	0	5_9
2007	M	30_34	0	5_9
2008	M	30_34	0	1_4
2009	M	30_34	0	5_9
2010	M	30_34	0	5_9
2011	M	30_34	0	1_4
2012	M	35_39	0	1_4
2013	M	35_39	0	1_4
2015	M	35_39	0	5_9
2011	M	00_04	0	1_4
2012	M	00_04	0	5_9
2013	M	00_04	1	5_9
2014	M	05_09	1	1_4
2015	M	05_09	1	1_4
2010	F	25_29	0	1_4
2011	F	25_29	0	1_4
2012	F	25_29	0	0
2013	F	30_34	0	1_4
2014	F	30_34	0	1_4
2015	F	30_34	0	1_4
2014	M	25_29	0	10_plus
2015	M	30_34	1	10_plus
2000	F	45_49	0	0
2001	F	45_49	0	0
2002	F	50_54	0	0
2003	F	50_54	0	0
2004	F	50_54	0	0
2005	F	50_54	0	0
2006	F	50_54	0	0
2007	F	55_59	0	0
2008	F	55_59	0	0
2009	F	55_59	0	0
2011	F	55_59	0	0
2012	F	60_64	0	0
2013	F	60_64	0	0
2014	F	60_64	0	0
2015	F	60_64	0	0
2012	F	00_04	0	1_4
2000	F	40_44	0	0
2001	F	40_44	0	0
2002	F	40_44	0	1_4
2003	F	40_44	0	0
2004	F	45_49	0	1_4
2005	F	45_49	0	1_4
2006	F	45_49	0	0
2007	F	45_49	0	0
2008	F	45_49	0	5_9
2009	F	50_54	0	1_4
2010	F	50_54	0	1_4
2011	F	50_54	0	1_4
2012	F	50_54	0	1_4
2013	F	50_54	0	0
2014	F	55_59	0	1_4
2015	F	55_59	0	0
2005	M	50_54	0	1_4
2003	F	00_04	0	1_4
2004	F	00_04	0	0
2005	F	00_04	0	1_4
2006	F	00_04	0	0
2007	F	00_04	0	0
2008	F	05_09	0	1_4
2009	F	05_09	0	0
2010	F	05_09	0	1_4
2011	F	05_09	0	0
2012	F	05_09	0	1_4
2013	F	10_14	0	0
2015	F	10_14	0	0
2000	M	65_69	5_plus	10_plus
2001	M	70_74	5_plus	5_9
2002	M	70_74	5_plus	10_plus
2003	M	70_74	5_plus	10_plus
2004	M	70_74	5_plus	10_plus
2005	M	70_74	5_plus	10_plus
2006	M	75_79	5_plus	10_plus
2007	M	75_79	5_plus	10_plus
2008	M	75_79	5_plus	10_plus
2012	M	80_84	5_plus	0
2006	F	40_44	0	0
2004	F	30_34	0	1_4
2005	F	35_39	1	1_4
2006	F	35_39	1	1_4
2007	F	35_39	1	1_4
2008	F	35_39	1	1_4
2009	F	35_39	1	0
2011	F	40_44	1	1_4
2012	F	40_44	1	1_4
2013	F	40_44	1	0
2003	M	30_34	0	0
2000	F	45_49	0	0
2001	F	45_49	0	1_4
2002	F	50_54	0	1_4
2003	F	50_54	0	1_4
2004	F	50_54	0	1_4
2005	F	50_54	0	5_9
2006	F	50_54	0	5_9
2007	F	55_59	0	5_9
2008	F	55_59	1	1_4
2009	F	55_59	1	5_9
2010	F	55_59	1	1_4
2011	F	55_59	1	5_9
2002	M	40_44	0	0
2003	M	40_44	0	0
2004	M	40_44	0	1_4
2005	M	45_49	0	1_4
2006	M	45_49	0	1_4
2007	M	45_49	0	1_4
2008	M	45_49	0	1_4
2009	M	45_49	0	0
2011	M	50_54	0	0
2001	F	60_64	0	0
2002	F	60_64	0	0
2003	F	60_64	0	0
2004	F	60_64	0	0
2005	F	65_69	0	0
2006	F	65_69	0	10_plus
2007	F	65_69	2_4	10_plus
2008	F	65_69	5_plus	10_plus
2009	F	65_69	5_plus	10_plus
2010	F	70_74	5_plus	10_plus
2011	F	70_74	5_plus	10_plus
2012	F	70_74	5_plus	10_plus
2013	F	70_74	5_plus	10_plus
2008	F	20_24	0	0
2009	M	35_39	0	1_4
2010	M	35_39	0	5_9
2011	M	35_39	0	1_4
2015	F	20_24	0	1_4
2009	M	00_04	0	1_4
2009	F	05_09	0	5_9
2010	F	05_09	1	5_9
2011	F	10_14	1	0
2012	F	10_14	1	1_4
2013	F	10_14	1	5_9
2000	F	55_59	2_4	1_4
2002	F	60_64	2_4	0
2008	F	65_69	2_4	0
2010	F	65_69	2_4	0
2012	M	10_14	0	0
2013	M	10_14	0	1_4
2014	M	10_14	0	0
2015	M	10_14	0	0
2010	F	00_04	0	1_4
2014	F	45_49	0	5_9
2015	F	45_49	0	1_4
2008	F	05_09	0	0
2009	F	05_09	0	1_4
2005	F	00_04	0	0
2000	M	65_69	1	0
2001	M	70_74	2_4	0
2003	M	70_74	2_4	0
2000	F	20_24	0	0
2006	M	70_74	1	0
2003	F	45_49	0	1_4
2000	M	40_44	0	1_4
2001	M	40_44	0	1_4
2002	M	45_49	0	0
2003	M	45_49	0	1_4
2004	M	45_49	0	1_4
2010	M	50_54	0	1_4
2012	M	55_59	0	0
2001	M	70_74	1	1_4
2004	M	75_79	1	1_4
2010	M	80_84	1	0
2000	F	55_59	2_4	0
2001	F	60_64	2_4	0
2002	F	60_64	2_4	0
2003	F	60_64	2_4	0
2004	F	60_64	2_4	1_4
2005	F	60_64	2_4	1_4
2006	F	65_69	2_4	1_4
2007	F	65_69	2_4	1_4
2009	F	65_69	2_4	1_4
2010	F	65_69	2_4	0
2011	F	70_74	2_4	1_4
2012	F	70_74	2_4	1_4
2013	F	70_74	2_4	1_4
2014	F	70_74	2_4	0
2015	F	70_74	2_4	0
2011	M	40_44	0	1_4
2004	M	45_49	0	0
2006	M	45_49	0	0
2008	M	50_54	0	1_4
2009	M	50_54	0	1_4
2011	M	50_54	0	1_4
2005	M	30_34	0	0
2006	M	30_34	0	1_4
2006	M	25_29	0	0
2010	F	45_49	0	1_4
2011	F	45_49	0	5_9
2012	F	50_54	0	5_9
2013	F	50_54	0	1_4
2014	F	50_54	0	1_4
2015	F	50_54	0	5_9
2002	M	30_34	0	0
2011	F	25_29	0	1_4
2007	F	80_84	0	0
2000	M	15_19	0	0
2001	M	15_19	0	1_4
2002	M	15_19	0	1_4
2003	M	15_19	0	1_4
2004	M	15_19	0	0
2005	M	20_24	0	0
2006	M	20_24	0	1_4
2007	M	20_24	0	0
2008	M	20_24	0	1_4
2010	M	25_29	0	0
2011	M	25_29	0	1_4
2003	F	35_39	0	0
2008	M	00_04	0	5_9
2009	M	00_04	0	5_9
2010	M	00_04	0	5_9
2011	M	00_04	0	5_9
2000	M	40_44	0	0
2000	M	70_74	2_4	5_9
2001	M	70_74	2_4	10_plus
2002	M	70_74	2_4	10_plus
2003	M	70_74	5_plus	10_plus
2004	M	70_74	5_plus	10_plus
2005	M	75_79	5_plus	10_plus
2006	M	75_79	5_plus	10_plus
2009	M	20_24	0	1_4
2010	M	20_24	0	0
2000	F	05_09	0	0
2002	F	05_09	0	1_4
2003	F	05_09	0	1_4
2004	F	10_14	0	5_9
2005	F	10_14	0	1_4
2003	F	20_24	0	5_9
2004	F	20_24	0	5_9
2005	F	25_29	0	5_9
2006	F	25_29	0	1_4
2007	F	25_29	0	1_4
2008	F	25_29	0	0
2009	F	25_29	0	1_4
2010	F	30_34	0	1_4
2011	F	30_34	0	5_9
2012	F	30_34	0	1_4
2013	F	30_34	0	0
2010	F	90_94	0	0
2012	F	90_94	0	0
2012	F	25_29	0	10_plus
2013	F	25_29	0	1_4
2014	F	25_29	0	5_9
2015	F	30_34	0	5_9
2009	M	20_24	0	0
2010	M	25_29	0	1_4
2008	F	05_09	0	1_4
2006	M	55_59	0	0
2007	M	55_59	0	0
2009	M	55_59	1	0
2003	F	55_59	0	1_4
2004	F	55_59	0	5_9
2005	F	60_64	0	1_4
2006	F	60_64	0	1_4
2007	F	60_64	0	5_9
2008	F	60_64	0	5_9
2009	F	60_64	0	5_9
2010	F	65_69	0	5_9
2011	F	65_69	1	10_plus
2012	F	65_69	2_4	5_9
2013	F	65_69	2_4	10_plus
2014	F	65_69	2_4	10_plus
2015	F	70_74	2_4	10_plus
2008	M	20_24	0	1_4
2009	M	20_24	0	0
2006	M	20_24	0	1_4
2007	M	25_29	0	1_4
2012	M	30_34	0	0
2010	M	25_29	0	0
2000	F	20_24	0	1_4
2001	F	25_29	0	5_9
2002	F	25_29	0	5_9
2003	F	25_29	0	1_4
2004	F	25_29	0	1_4
2005	F	25_29	0	1_4
2011	F	85_89	0	0
2012	F	85_89	0	0
2013	F	85_89	0	0
2005	F	25_29	0	1_4
2008	F	30_34	1	0
2010	F	30_34	1	0
2011	F	30_34	5_plus	1_4
2012	F	35_39	5_plus	0
2013	F	35_39	5_plus	0
2014	F	35_39	5_plus	0
2015	F	35_39	5_plus	1_4
2011	F	35_39	0	10_plus
2013	F	35_39	0	1_4
2014	F	35_39	0	10_plus
2015	F	35_39	0	1_4
2013	F	00_04	0	0
2000	M	40_44	0	1_4
2001	M	40_44	0	0
2002	M	40_44	0	0
2012	F	30_34	0	0
2013	F	30_34	0	0
2006	M	55_59	0	1_4
2007	M	60_64	0	1_4
2008	M	60_64	0	1_4
2009	M	60_64	0	5_9
2010	M	60_64	1	1_4
2011	M	60_64	2_4	1_4
2012	M	65_69	2_4	1_4
2013	M	65_69	2_4	1_4
2014	M	65_69	2_4	5_9
2015	M	65_69	2_4	1_4
2014	F	10_14	0	0
2000	F	25_29	2_4	5_9
2001	F	25_29	2_4	1_4
2002	F	25_29	2_4	5_9
2003	F	25_29	2_4	5_9
2004	F	25_29	2_4	5_9
2005	F	30_34	2_4	1_4
2006	F	30_34	2_4	1_4
2007	F	30_34	2_4	1_4
2008	F	30_34	2_4	1_4
2009	F	30_34	2_4	1_4
2010	F	35_39	2_4	0
2011	F	35_39	2_4	0
2012	F	35_39	2_4	0
2014	F	35_39	2_4	0
2015	F	40_44	2_4	0
2013	F	55_59	0	0
2001	M	55_59	0	1_4
2002	M	55_59	0	1_4
2003	M	55_59	0	0
2004	M	55_59	0	5_9
2005	M	55_59	1	1_4
2006	M	60_64	1	5_9
2007	M	60_64	1	1_4
2008	M	60_64	1	0
2009	M	60_64	1	1_4
2010	M	60_64	1	1_4
2011	M	65_69	1	5_9
2012	M	65_69	1	5_9
2012	F	30_34	0	1_4
2013	F	30_34	0	1_4
2011	M	05_09	0	1_4
2013	M	10_14	0	1_4
2014	M	10_14	0	0
2015	M	10_14	0	0
2002	F	40_44	0	1_4
2003	F	40_44	0	1_4
2004	F	40_44	0	1_4
2005	F	45_49	0	1_4
2006	F	45_49	0	1_4
2007	F	45_49	1	5_9
2008	F	45_49	1	1_4
2009	F	45_49	2_4	1_4
2010	F	50_54	2_4	1_4
2011	F	50_54	2_4	1_4
2012	F	50_54	2_4	0
2013	F	50_54	2_4	1_4
2014	F	50_54	2_4	1_4
2005	F	30_34	0	5_9
2006	F	30_34	0	5_9
2007	F	30_34	0	1_4
2008	F	35_39	0	5_9
2009	F	35_39	0	1_4
2010	F	35_39	0	5_9
2011	F	35_39	2_4	1_4
2013	F	40_44	2_4	1_4
2014	F	40_44	2_4	1_4
2015	F	40_44	2_4	5_9
2000	M	55_59	2_4	1_4
2001	M	55_59	2_4	5_9
2002	M	60_64	2_4	1_4
2003	M	60_64	2_4	1_4
2004	M	60_64	2_4	1_4
2005	M	60_64	2_4	1_4
2006	M	60_64	2_4	1_4
2007	M	65_69	2_4	1_4
2008	M	65_69	2_4	5_9
2009	M	65_69	2_4	1_4
2010	M	65_69	2_4	1_4
2000	F	35_39	2_4	1_4
2001	F	35_39	2_4	1_4
2002	F	35_39	2_4	1_4
2003	F	35_39	2_4	1_4
2004	F	40_44	2_4	0
2005	F	40_44	2_4	1_4
2006	F	40_44	2_4	0
2007	F	40_44	2_4	5_9
2008	F	40_44	2_4	5_9
2009	F	45_49	2_4	5_9
2010	F	45_49	2_4	5_9
2011	F	45_49	2_4	5_9
2012	F	45_49	2_4	1_4
2013	F	45_49	2_4	10_plus
2014	F	50_54	2_4	10_plus
2015	F	50_54	2_4	5_9
2005	M	25_29	0	0
2008	M	30_34	0	1_4
2014	F	75_79	5_plus	5_9
2015	F	75_79	5_plus	10_plus
2006	F	45_49	0	0
2007	F	45_49	0	1_4
2008	F	45_49	0	0
2009	F	45_49	0	0
2010	F	50_54	0	0
2003	F	30_34	1	0
2013	M	45_49	0	1_4
2004	F	15_19	0	1_4
2010	F	55_59	0	5_9
2011	F	55_59	0	0
2001	F	00_04	0	5_9
2002	F	00_04	0	5_9
2004	F	05_09	0	1_4
2008	F	10_14	0	1_4
2011	M	35_39	0	1_4
2011	M	50_54	2_4	5_9
2013	M	50_54	2_4	5_9
2014	M	50_54	2_4	1_4
2015	M	55_59	2_4	0
2005	F	00_04	0	1_4
2000	F	65_69	2_4	1_4
2001	F	70_74	2_4	5_9
2002	F	70_74	2_4	5_9
2003	F	70_74	2_4	5_9
2004	F	70_74	2_4	5_9
2005	F	70_74	2_4	1_4
2000	F	70_74	0	0
2010	F	80_84	0	0
2013	F	85_89	0	0
2006	F	20_24	0	1_4
2009	F	20_24	0	1_4
2010	F	25_29	0	1_4
2011	F	25_29	1	0
2009	F	30_34	0	0
2010	F	30_34	0	0
2010	F	55_59	0	1_4
2012	F	60_64	0	1_4
2014	F	60_64	0	0
2015	F	60_64	0	10_plus
2003	M	65_69	0	5_9
2004	M	65_69	0	1_4
2005	M	65_69	1	5_9
2006	M	70_74	1	10_plus
2007	M	70_74	1	10_plus
2008	M	70_74	2_4	10_plus
2009	M	70_74	5_plus	10_plus
2010	M	70_74	5_plus	10_plus
2011	M	75_79	5_plus	10_plus
2012	M	75_79	5_plus	10_plus
2013	M	75_79	5_plus	10_plus
2007	F	00_04	0	1_4
2008	F	00_04	0	5_9
2009	F	00_04	0	1_4
2010	F	00_04	0	1_4
2011	F	00_04	0	0
2012	F	05_09	0	1_4
2013	F	05_09	0	0
2014	F	05_09	0	0
2015	F	05_09	0	1_4
2010	M	05_09	0	1_4
2011	M	05_09	0	1_4
2012	M	05_09	0	1_4
2004	F	65_69	1	5_9
2005	F	65_69	1	5_9
2006	F	65_69	1	1_4
2007	F	70_74	1	5_9
2008	F	70_74	1	1_4
2009	F	70_74	1	1_4
2010	F	70_74	1	5_9
2011	F	70_74	1	5_9
2012	F	75_79	1	5_9
2013	F	75_79	1	5_9
2014	F	75_79	1	10_plus
2015	F	75_79	1	10_plus
2004	M	30_34	0	1_4
2005	M	30_34	0	0
2006	M	30_34	0	0
2010	M	35_39	0	0
2006	F	45_49	0	0
2009	F	50_54	0	1_4
2010	F	50_54	0	0
2000	F	20_24	0	0
2001	F	20_24	0	1_4
2002	F	20_24	0	1_4
2004	F	20_24	0	0
2008	F	25_29	0	0
2010	F	30_34	0	0
2002	M	30_34	0	1_4
2004	M	35_39	0	0
2009	M	10_14	0	1_4
2001	F	75_79	0	0
2007	F	80_84	0	0
2011	F	35_39	0	0
2012	F	35_39	0	0
2011	F	40_44	1	0
2015	M	30_34	0	0
2014	M	35_39	0	5_9
2015	M	35_39	0	10_plus
2008	F	50_54	1	5_9
2009	F	50_54	1	1_4
2011	F	35_39	0	0
2000	M	10_14	0	0
2011	M	10_14	0	0
2013	F	65_69	0	1_4
2006	F	20_24	0	1_4
2007	F	20_24	0	1_4
2008	F	20_24	0	1_4
2009	F	20_24	0	1_4
2010	F	25_29	0	1_4
2011	F	25_29	0	10_plus
2012	F	25_29	0	1_4
2013	F	25_29	0	0
2014	F	25_29	0	1_4
2015	F	30_34	0	0
2011	M	00_04	0	1_4
2012	M	00_04	0	0
2001	F	30_34	0	0
2012	F	20_24	0	1_4
2013	F	20_24	0	1_4
2002	F	25_29	0	1_4
2003	F	25_29	0	1_4
2004	F	25_29	0	1_4
2005	F	25_29	0	5_9
2006	F	30_34	0	1_4
2007	F	30_34	0	1_4
2008	F	30_34	0	0
2009	F	30_34	0	1_4
2010	F	30_34	0	0
2011	F	35_39	0	1_4
2012	F	35_39	0	1_4
2013	F	35_39	0	1_4
2014	F	35_39	0	1_4
2015	F	35_39	0	0
2011	M	70_74	1	5_9
2012	M	70_74	2_4	5_9
2013	M	70_74	2_4	5_9
2014	M	70_74	2_4	10_plus
2015	M	75_79	2_4	10_plus
2003	F	50_54	1	0
2012	F	60_64	0	0
2007	M	15_19	0	0
2008	M	15_19	0	1_4
2009	M	20_24	0	0
2010	M	20_24	0	1_4
2011	M	20_24	0	0
2012	F	75_79	0	0
2005	F	25_29	0	1_4
2000	M	20_24	1	1_4
2001	M	20_24	1	1_4
2002	M	20_24	1	5_9
2003	M	25_29	1	1_4
2004	M	25_29	1	5_9
2005	M	25_29	2_4	5_9
2006	M	25_29	2_4	5_9
2008	M	30_34	2_4	1_4
2010	M	30_34	2_4	1_4
2011	M	30_34	2_4	1_4
2012	M	30_34	2_4	10_plus
2013	M	35_39	2_4	5_9
2014	M	35_39	2_4	5_9
2015	M	35_39	2_4	0
2014	M	50_54	0	1_4
2015	M	50_54	2_4	1_4
2002	F	75_79	0	0
2009	F	80_84	0	0
2015	F	85_89	1	0
2003	F	00_04	0	1_4
2004	F	05_09	0	1_4
2015	F	00_04	0	0
2000	M	15_19	0	1_4
2001	M	20_24	0	1_4
2002	M	20_24	0	0
2003	M	20_24	0	1_4
2004	M	20_24	0	0
2005	M	20_24	0	1_4
2006	M	25_29	0	1_4
2007	M	25_29	0	1_4
2008	M	25_29	0	0
2009	M	25_29	0	0
2010	M	25_29	0	1_4
2011	M	30_34	0	0
2012	F	70_74	2_4	5_9
2013	F	70_74	2_4	10_plus
2015	M	80_84	0	0
2004	F	40_44	0	1_4
2000	F	40_44	0	1_4
2001	F	40_44	0	0
2004	F	40_44	0	0
2005	F	45_49	0	1_4
2006	F	45_49	0	1_4
2008	F	45_49	0	0
2009	F	45_49	0	5_9
2010	F	50_54	0	1_4
2011	F	50_54	0	0
2012	F	50_54	0	1_4
2013	F	50_54	0	1_4
2014	F	50_54	0	1_4
2015	F	55_59	0	0
2009	F	10_14	0	1_4
2011	M	55_59	2_4	1_4
2013	M	60_64	2_4	1_4
2014	M	60_64	5_plus	10_plus
2015	M	60_64	5_plus	1_4
2007	M	00_04	0	0
2008	M	00_04	0	0
2010	M	00_04	0	0
2012	M	05_09	0	0
2008	M	95_99	0	0
2004	F	40_44	0	0
2013	M	00_04	0	1_4
2014	M	05_09	0	1_4
2015	M	05_09	0	1_4
2002	F	45_49	0	0
2003	F	45_49	0	0
2004	F	45_49	0	0
2005	F	50_54	2_4	0
2006	F	50_54	2_4	0
2007	F	50_54	2_4	0
[truncated: 998,000+ more rows]
