# Supplementary material for: Trends in multimorbidity and polypharmacy in the Flemish-Belgian population between 2000 and 2015
Source: PLoS One. 2019 Feb 12;14(2):e0212046. doi: 10.1371/journal.pone.0212046 (PMC6372187; doi:10.1371/journal.pone.0212046)
Supplement: S1 Data — (ZIP) [file pone.0212046.s001.zip › Supporting Information/Population_Flanders.xlsx]

## Sheet: females_5y
age	2000	2001	2002	2003	2004	2005	2006	2007	2008	2009	2010	2011	2012	2013	2014	2015
00_04	156978	155691	153756	151635	150558	150973	152415	155637	159153	164444	167441	171173	172765	173077	172050	170998
05_09	171997	169140	166606	164271	161824	161136	160798	159433	157842	157490	158511	160444	163616	167434	171895	174947
10_14	165833	168685	171669	174473	175872	174938	173093	170969	169055	167109	166802	166704	165599	163752	163215	163974
15_19	174064	170759	168482	167650	167929	169316	172866	176096	179159	180576	179992	178523	176482	174342	172146	171641
20_24	176903	180109	182294	182617	181974	180518	178468	177509	177281	178634	180405	184387	187853	190400	191288	190110
25_29	193031	185826	180679	178956	179444	181422	185919	189384	191074	192199	191706	190785	190428	189965	190434	192028
30_34	217563	213689	210458	207707	203503	198589	192392	188098	187088	189040	192290	197887	201543	202945	203162	202372
35_39	237020	237133	235483	232255	227609	222144	219355	216819	214900	211129	207136	201804	197959	196733	198297	201219
40_44	225439	227794	231143	234120	236987	239217	240165	238924	236192	232243	227290	225099	222945	220685	216652	212391
45_49	203094	207305	212271	216286	220866	225557	228704	232378	235486	238548	241299	242690	241421	238352	234391	229341
50_54	192327	195646	195232	196905	198634	202122	206539	211613	215784	220609	225406	228824	232546	235340	238206	240610
55_59	156482	161209	172896	181651	186790	190033	193527	193138	194902	196478	200158	204797	209796	213755	218105	222600
60_64	164827	162030	156412	152588	151846	153414	158075	169634	178269	183263	186376	189901	189500	191020	192357	195757
65_69	165449	162950	160487	158735	159399	159364	156965	151522	147909	147278	148691	153177	164266	172318	176956	179937
70_74	146400	149076	151518	154615	155467	155998	153722	151756	150397	151193	151265	148961	143791	140165	139526	140857
75_79	125159	126631	127956	128775	129289	130685	133682	136479	139709	140758	141553	139924	138439	137379	138200	138464
80_84	61896	68100	76546	85384	94599	99946	101678	103322	104758	105786	107511	110545	113579	116555	117871	119000
85_89	51442	50246	47382	43205	39060	39406	44536	50555	56968	63391	67298	68995	70782	71903	73189	75264
90_94	20141	20622	21245	21721	22153	22811	22233	21021	19159	17699	18452	21692	25165	28122	31242	33544
95_99	4295	4543	4704	4893	5037	5141	5331	5441	5872	6118	6304	6159	5862	5228	4862	5402
100_plus	401	446	496	553	544	606	641	649	687	723	763	798	876	923	942	979

## Sheet: males_5y
age	2000	2001	2002	2003	2004	2005	2006	2007	2008	2009	2010	2011	2012	2013	2014	2015
00_04	163704	162065	160305	158438	157356	158355	160385	163609	166819	172438	175865	179089	181103	181581	180258	179301
05_09	179748	176752	173615	170995	169169	167650	167125	166011	164784	164267	166047	168443	171776	175376	180133	183414
10_14	174507	177501	180274	182817	183723	183065	180951	178148	176010	174577	173447	173385	172524	170987	170274	171691
15_19	182433	178969	176579	175406	175706	177285	181266	184468	187407	188554	188280	186327	183801	181669	180074	178681
20_24	182651	185440	188188	189300	188372	185692	183017	181207	180661	182132	184093	188744	192349	195197	196281	196107
25_29	198521	190912	186014	183857	183592	185835	189505	193150	195347	196081	194370	193418	192050	191339	191646	193310
30_34	225894	220925	216698	212675	207805	202380	196070	192295	191213	192433	195568	200686	204462	205989	205860	203752
35_39	245044	245144	243607	240429	235176	229292	225754	222317	219353	215687	210975	205855	202355	200502	200846	203749
40_44	233137	235663	238838	241520	243985	246193	247511	246790	244590	240219	235027	232236	229157	225525	221214	216191
45_49	211168	215064	219320	223068	227675	232080	235310	238948	242250	245510	248289	250267	249646	246840	242071	236825
50_54	198821	201980	201156	203346	205213	208215	212415	216947	220993	226024	230541	234357	238080	240983	243867	246510
55_59	157125	162556	175557	184550	189789	193625	197035	196451	198919	200878	203827	208232	212523	216349	220984	225643
60_64	158124	155714	150596	147484	147653	150235	155694	168160	176875	181908	185797	189236	188674	190757	192646	195499
65_69	148454	147119	145723	145280	146506	147018	144999	140439	137786	138067	140649	145910	157635	165493	170297	173802
70_74	118467	121071	124572	127694	129608	131002	130420	129753	130235	131955	132494	130780	126732	124191	124465	127296
75_79	88003	89762	91025	92293	93414	95113	98190	101844	105220	107309	109131	109316	109306	110208	111912	112668
80_84	34867	39378	44970	50845	56569	60234	62290	63681	65396	66975	68770	71797	75214	77871	79937	82195
85_89	21716	21537	20317	18600	17251	18083	21039	24544	28202	31606	33871	35452	36791	37993	39095	40830
90_94	6094	6284	6592	6805	6928	7283	7264	6953	6466	6067	6720	8195	9762	11178	12481	13618
95_99	974	1047	1048	1080	1070	1099	1159	1251	1340	1376	1453	1519	1470	1298	1244	1460
100_plus	58	72	72	76	80	91	97	97	90	106	120	125	142	140	134	150

## Sheet: total_5y
age	2000	2001	2002	2003	2004	2005	2006	2007	2008	2009	2010	2011	2012	2013	2014	2015
00_04	320682	317756	314061	310073	307914	309328	312800	319246	325972	336882	343306	350262	353868	354658	352308	350299
05_09	351745	345892	340221	335266	330993	328786	327923	325444	322626	321757	324558	328887	335392	342810	352028	358361
10_14	340340	346186	351943	357290	359595	358003	354044	349117	345065	341686	340249	340089	338123	334739	333489	335665
15_19	356497	349728	345061	343056	343635	346601	354132	360564	366566	369130	368272	364850	360283	356011	352220	350322
20_24	359554	365549	370482	371917	370346	366210	361485	358716	357942	360766	364498	373131	380202	385597	387569	386217
25_29	391552	376738	366693	362813	363036	367257	375424	382534	386421	388280	386076	384203	382478	381304	382080	385338
30_34	443457	434614	427156	420382	411308	400969	388462	380393	378301	381473	387858	398573	406005	408934	409022	406124
35_39	482064	482277	479090	472684	462785	451436	445109	439136	434253	426816	418111	407659	400314	397235	399143	404968
40_44	458576	463457	469981	475640	480972	485410	487676	485714	480782	472462	462317	457335	452102	446210	437866	428582
45_49	414262	422369	431591	439354	448541	457637	464014	471326	477736	484058	489588	492957	491067	485192	476462	466166
50_54	391148	397626	396388	400251	403847	410337	418954	428560	436777	446633	455947	463181	470626	476323	482073	487120
55_59	313607	323765	348453	366201	376579	383658	390562	389589	393821	397356	403985	413029	422319	430104	439089	448243
60_64	322951	317744	307008	300072	299499	303649	313769	337794	355144	365171	372173	379137	378174	381777	385003	391256
65_69	313903	310069	306210	304015	305905	306382	301964	291961	285695	285345	289340	299087	321901	337811	347253	353739
70_74	264867	270147	276090	282309	285075	287000	284142	281509	280632	283148	283759	279741	270523	264356	263991	268153
75_79	213162	216393	218981	221068	222703	225798	231872	238323	244929	248067	250684	249240	247745	247587	250112	251132
80_84	96763	107478	121516	136229	151168	160180	163968	167003	170154	172761	176281	182342	188793	194426	197808	201195
85_89	73158	71783	67699	61805	56311	57489	65575	75099	85170	94997	101169	104447	107573	109896	112284	116094
90_94	26235	26906	27837	28526	29081	30094	29497	27974	25625	23766	25172	29887	34927	39300	43723	47162
95_99	5269	5590	5752	5973	6107	6240	6490	6692	7212	7494	7757	7678	7332	6526	6106	6862
100_plus	459	518	568	629	624	697	738	746	777	829	883	923	1018	1063	1076	1129
