# Supplementary material for: Trends in multimorbidity and polypharmacy in the Flemish-Belgian population between 2000 and 2015
Source: PLoS One. 2019 Feb 12;14(2):e0212046. doi: 10.1371/journal.pone.0212046 (PMC6372187; doi:10.1371/journal.pone.0212046)
Supplement: S1 Data — (ZIP) [file pone.0212046.s001.zip › Supporting Information/Practice_population_Intego.csv]

age	gender	npp	year
00_04	F	2392	2000
05_09	F	2841	2000
10_14	F	3255	2000
15_19	F	3651	2000
20_24	F	4188	2000
25_29	F	4467	2000
30_34	F	4740	2000
35_39	F	5438	2000
40_44	F	5161	2000
45_49	F	4486	2000
50_54	F	3876	2000
55_59	F	2958	2000
60_64	F	2917	2000
65_69	F	2822	2000
70_74	F	2635	2000
75_79	F	2229	2000
80_84	F	1314	2000
85_89	F	995	2000
90_94	F	477	2000
95_99	F	112	2000
100_plus	F	35	2000
00_04	M	2602	2000
05_09	M	3082	2000
10_14	M	3472	2000
15_19	M	3622	2000
20_24	M	4166	2000
25_29	M	4638	2000
30_34	M	5198	2000
35_39	M	5850	2000
40_44	M	5699	2000
45_49	M	4831	2000
50_54	M	4133	2000
55_59	M	3138	2000
60_64	M	2854	2000
65_69	M	2554	2000
70_74	M	2248	2000
75_79	M	1707	2000
80_84	M	834	2000
85_89	M	530	2000
90_94	M	151	2000
95_99	M	28	2000
100_plus	M	14	2000
00_04	F	2315	2001
05_09	F	2750	2001
10_14	F	3079	2001
15_19	F	3332	2001
20_24	F	4134	2001
25_29	F	4151	2001
30_34	F	4166	2001
35_39	F	4502	2001
40_44	F	4721	2001
45_49	F	4107	2001
50_54	F	3785	2001
55_59	F	3061	2001
60_64	F	2693	2001
65_69	F	2716	2001
70_74	F	2593	2001
75_79	F	2251	2001
80_84	F	1414	2001
85_89	F	952	2001
90_94	F	455	2001
95_99	F	125	2001
100_plus	F	38	2001
00_04	M	2453	2001
05_09	M	2882	2001
10_14	M	3258	2001
15_19	M	3478	2001
20_24	M	4165	2001
25_29	M	4280	2001
30_34	M	4650	2001
35_39	M	4942	2001
40_44	M	5082	2001
45_49	M	4599	2001
50_54	M	4023	2001
55_59	M	3289	2001
60_64	M	2736	2001
65_69	M	2550	2001
70_74	M	2192	2001
75_79	M	1689	2001
80_84	M	984	2001
85_89	M	493	2001
90_94	M	189	2001
95_99	M	30	2001
100_plus	M	24	2001
00_04	F	2838	2002
05_09	F	3288	2002
10_14	F	3907	2002
15_19	F	3982	2002
20_24	F	4810	2002
25_29	F	4677	2002
30_34	F	4770	2002
35_39	F	4956	2002
40_44	F	5380	2002
45_49	F	4945	2002
50_54	F	4308	2002
55_59	F	3892	2002
60_64	F	3091	2002
65_69	F	3140	2002
70_74	F	2995	2002
75_79	F	2652	2002
80_84	F	1818	2002
85_89	F	988	2002
90_94	F	577	2002
95_99	F	162	2002
100_plus	F	32	2002
00_04	M	2962	2002
05_09	M	3570	2002
10_14	M	4107	2002
15_19	M	4117	2002
20_24	M	4733	2002
25_29	M	4863	2002
30_34	M	5318	2002
35_39	M	5531	2002
40_44	M	5751	2002
45_49	M	5356	2002
50_54	M	4619	2002
55_59	M	4045	2002
60_64	M	3121	2002
65_69	M	3005	2002
70_74	M	2644	2002
75_79	M	2018	2002
80_84	M	1277	2002
85_89	M	507	2002
90_94	M	264	2002
95_99	M	49	2002
100_plus	M	28	2002
00_04	F	3628	2004
05_09	F	3894	2004
10_14	F	4465	2004
15_19	F	4696	2004
20_24	F	5528	2004
25_29	F	5687	2004
30_34	F	5515	2004
35_39	F	5808	2004
40_44	F	6481	2004
45_49	F	6010	2004
50_54	F	5276	2004
55_59	F	4721	2004
60_64	F	3682	2004
65_69	F	3590	2004
70_74	F	3431	2004
75_79	F	3001	2004
80_84	F	2318	2004
85_89	F	1022	2004
90_94	F	599	2004
95_99	F	171	2004
100_plus	F	50	2004
00_04	M	3953	2004
05_09	M	4218	2004
10_14	M	4739	2004
15_19	M	4887	2004
20_24	M	5558	2004
25_29	M	5674	2004
30_34	M	6033	2004
35_39	M	6749	2004
40_44	M	7170	2004
45_49	M	6732	2004
50_54	M	5711	2004
55_59	M	5084	2004
60_64	M	3882	2004
65_69	M	3525	2004
70_74	M	3013	2004
75_79	M	2399	2004
80_84	M	1527	2004
85_89	M	545	2004
90_94	M	287	2004
95_99	M	45	2004
100_plus	M	23	2004
00_04	F	3337	2003
05_09	F	3996	2003
10_14	F	4544	2003
15_19	F	4676	2003
20_24	F	5665	2003
25_29	F	5615	2003
30_34	F	5703	2003
35_39	F	5988	2003
40_44	F	6363	2003
45_49	F	5769	2003
50_54	F	5106	2003
55_59	F	4604	2003
60_64	F	3580	2003
65_69	F	3561	2003
70_74	F	3391	2003
75_79	F	2928	2003
80_84	F	2246	2003
85_89	F	1023	2003
90_94	F	633	2003
95_99	F	187	2003
100_plus	F	54	2003
00_04	M	3622	2003
05_09	M	4219	2003
10_14	M	5023	2003
15_19	M	4848	2003
20_24	M	5525	2003
25_29	M	5788	2003
30_34	M	6232	2003
35_39	M	6577	2003
40_44	M	6833	2003
45_49	M	6194	2003
50_54	M	5436	2003
55_59	M	4784	2003
60_64	M	3635	2003
65_69	M	3494	2003
70_74	M	2985	2003
75_79	M	2285	2003
80_84	M	1522	2003
85_89	M	533	2003
90_94	M	277	2003
95_99	M	62	2003
100_plus	M	35	2003
00_04	F	4037	2005
05_09	F	4198	2005
10_14	F	4691	2005
15_19	F	5082	2005
20_24	F	5836	2005
25_29	F	5992	2005
30_34	F	5720	2005
35_39	F	6097	2005
40_44	F	6620	2005
45_49	F	6429	2005
50_54	F	5625	2005
55_59	F	5196	2005
60_64	F	3771	2005
65_69	F	3702	2005
70_74	F	3461	2005
75_79	F	3154	2005
80_84	F	2456	2005
85_89	F	1194	2005
90_94	F	671	2005
95_99	F	189	2005
100_plus	F	58	2005
00_04	M	4250	2005
05_09	M	4518	2005
10_14	M	5031	2005
15_19	M	5327	2005
20_24	M	5763	2005
25_29	M	6299	2005
30_34	M	6242	2005
35_39	M	7004	2005
40_44	M	7596	2005
45_49	M	7240	2005
50_54	M	6197	2005
55_59	M	5639	2005
60_64	M	4164	2005
65_69	M	3582	2005
70_74	M	3158	2005
75_79	M	2499	2005
80_84	M	1676	2005
85_89	M	634	2005
90_94	M	294	2005
95_99	M	73	2005
100_plus	M	32	2005
00_04	F	4155	2006
05_09	F	4353	2006
10_14	F	4855	2006
15_19	F	5363	2006
20_24	F	6025	2006
25_29	F	6510	2006
30_34	F	5973	2006
35_39	F	6376	2006
40_44	F	6780	2006
45_49	F	6848	2006
50_54	F	5897	2006
55_59	F	5262	2006
60_64	F	4214	2006
65_69	F	3700	2006
70_74	F	3503	2006
75_79	F	3248	2006
80_84	F	2583	2006
85_89	F	1430	2006
90_94	F	659	2006
95_99	F	236	2006
100_plus	F	73	2006
00_04	M	4491	2006
05_09	M	4665	2006
10_14	M	5222	2006
15_19	M	5679	2006
20_24	M	5986	2006
25_29	M	6673	2006
30_34	M	6524	2006
35_39	M	7235	2006
40_44	M	7773	2006
45_49	M	7473	2006
50_54	M	6544	2006
55_59	M	5600	2006
60_64	M	4529	2006
65_69	M	3627	2006
70_74	M	3186	2006
75_79	M	2619	2006
80_84	M	1757	2006
85_89	M	795	2006
90_94	M	298	2006
95_99	M	91	2006
100_plus	M	33	2006
00_04	F	4559	2007
05_09	F	4173	2007
10_14	F	4668	2007
15_19	F	5438	2007
20_24	F	5952	2007
25_29	F	6380	2007
30_34	F	5773	2007
35_39	F	6030	2007
40_44	F	6438	2007
45_49	F	6612	2007
50_54	F	5935	2007
55_59	F	5164	2007
60_64	F	4379	2007
65_69	F	3578	2007
70_74	F	3470	2007
75_79	F	3177	2007
80_84	F	2616	2007
85_89	F	1511	2007
90_94	F	591	2007
95_99	F	232	2007
100_plus	F	53	2007
00_04	M	4822	2007
05_09	M	4536	2007
10_14	M	5098	2007
15_19	M	5464	2007
20_24	M	6024	2007
25_29	M	6926	2007
30_34	M	6308	2007
35_39	M	6982	2007
40_44	M	7475	2007
45_49	M	7515	2007
50_54	M	6488	2007
55_59	M	5598	2007
60_64	M	4617	2007
65_69	M	3503	2007
70_74	M	3218	2007
75_79	M	2606	2007
80_84	M	1726	2007
85_89	M	850	2007
90_94	M	252	2007
95_99	M	84	2007
100_plus	M	31	2007
00_04	F	4632	2008
05_09	F	4147	2008
10_14	F	4588	2008
15_19	F	5158	2008
20_24	F	5846	2008
25_29	F	6362	2008
30_34	F	5605	2008
35_39	F	5531	2008
40_44	F	5825	2008
45_49	F	6072	2008
50_54	F	5646	2008
55_59	F	4853	2008
60_64	F	4340	2008
65_69	F	3377	2008
70_74	F	3352	2008
75_79	F	3078	2008
80_84	F	2599	2008
85_89	F	1705	2008
90_94	F	551	2008
95_99	F	237	2008
100_plus	F	86	2008
00_04	M	4943	2008
05_09	M	4616	2008
10_14	M	4926	2008
15_19	M	5258	2008
20_24	M	6026	2008
25_29	M	6712	2008
30_34	M	5878	2008
35_39	M	6071	2008
40_44	M	6441	2008
45_49	M	6543	2008
50_54	M	5859	2008
55_59	M	5036	2008
60_64	M	4435	2008
65_69	M	3369	2008
70_74	M	3095	2008
75_79	M	2535	2008
80_84	M	1698	2008
85_89	M	895	2008
90_94	M	252	2008
95_99	M	92	2008
100_plus	M	41	2008
00_04	F	5056	2009
05_09	F	4541	2009
10_14	F	4810	2009
15_19	F	5258	2009
20_24	F	6131	2009
25_29	F	6627	2009
30_34	F	6028	2009
35_39	F	5754	2009
40_44	F	5824	2009
45_49	F	6333	2009
50_54	F	5808	2009
55_59	F	5001	2009
60_64	F	4458	2009
65_69	F	3422	2009
70_74	F	3364	2009
75_79	F	3185	2009
80_84	F	2667	2009
85_89	F	1790	2009
90_94	F	549	2009
95_99	F	201	2009
100_plus	F	82	2009
00_04	M	5416	2009
05_09	M	5018	2009
10_14	M	5277	2009
15_19	M	5349	2009
20_24	M	6368	2009
25_29	M	7097	2009
30_34	M	6403	2009
35_39	M	6305	2009
40_44	M	6609	2009
45_49	M	6699	2009
50_54	M	6029	2009
55_59	M	5122	2009
60_64	M	4620	2009
65_69	M	3523	2009
70_74	M	3138	2009
75_79	M	2574	2009
80_84	M	1743	2009
85_89	M	965	2009
90_94	M	250	2009
95_99	M	97	2009
100_plus	M	43	2009
00_04	F	5127	2010
05_09	F	4518	2010
10_14	F	4780	2010
15_19	F	5057	2010
20_24	F	6132	2010
25_29	F	6559	2010
30_34	F	5998	2010
35_39	F	5653	2010
40_44	F	5814	2010
45_49	F	6249	2010
50_54	F	5893	2010
55_59	F	5037	2010
60_64	F	4617	2010
65_69	F	3457	2010
70_74	F	3379	2010
75_79	F	3104	2010
80_84	F	2731	2010
85_89	F	1856	2010
90_94	F	673	2010
95_99	F	248	2010
100_plus	F	75	2010
00_04	M	5457	2010
05_09	M	4982	2010
10_14	M	4986	2010
15_19	M	5284	2010
20_24	M	6403	2010
25_29	M	6784	2010
30_34	M	6678	2010
35_39	M	5987	2010
40_44	M	6356	2010
45_49	M	6764	2010
50_54	M	6144	2010
55_59	M	5162	2010
60_64	M	4737	2010
65_69	M	3529	2010
70_74	M	3108	2010
75_79	M	2576	2010
80_84	M	1913	2010
85_89	M	960	2010
90_94	M	299	2010
95_99	M	98	2010
100_plus	M	32	2010
00_04	F	5508	2011
05_09	F	4848	2011
10_14	F	4783	2011
15_19	F	5244	2011
20_24	F	6725	2011
25_29	F	6783	2011
30_34	F	6686	2011
35_39	F	5940	2011
40_44	F	6121	2011
45_49	F	6628	2011
50_54	F	6495	2011
55_59	F	5570	2011
60_64	F	5022	2011
65_69	F	4017	2011
70_74	F	3518	2011
75_79	F	3275	2011
80_84	F	2805	2011
85_89	F	1908	2011
90_94	F	817	2011
95_99	F	239	2011
100_plus	F	86	2011
00_04	M	5899	2011
05_09	M	5163	2011
10_14	M	5205	2011
15_19	M	5477	2011
20_24	M	6750	2011
25_29	M	6963	2011
30_34	M	7254	2011
35_39	M	6132	2011
40_44	M	6771	2011
45_49	M	6955	2011
50_54	M	6686	2011
55_59	M	5723	2011
60_64	M	5066	2011
65_69	M	4155	2011
70_74	M	3262	2011
75_79	M	2764	2011
80_84	M	2035	2011
85_89	M	1062	2011
90_94	M	350	2011
95_99	M	104	2011
100_plus	M	35	2011
00_04	F	4700	2012
05_09	F	4301	2012
10_14	F	3759	2012
15_19	F	4121	2012
20_24	F	5592	2012
25_29	F	5798	2012
30_34	F	5803	2012
35_39	F	5086	2012
40_44	F	5006	2012
45_49	F	5198	2012
50_54	F	5467	2012
55_59	F	4843	2012
60_64	F	4108	2012
65_69	F	3509	2012
70_74	F	2958	2012
75_79	F	2831	2012
80_84	F	2539	2012
85_89	F	1856	2012
90_94	F	849	2012
95_99	F	243	2012
100_plus	F	137	2012
00_04	M	4931	2012
05_09	M	4651	2012
10_14	M	4193	2012
15_19	M	4503	2012
20_24	M	5542	2012
25_29	M	5795	2012
30_34	M	6006	2012
35_39	M	5297	2012
40_44	M	5511	2012
45_49	M	5598	2012
50_54	M	5531	2012
55_59	M	4905	2012
60_64	M	4205	2012
65_69	M	3374	2012
70_74	M	2634	2012
75_79	M	2336	2012
80_84	M	1793	2012
85_89	M	1026	2012
90_94	M	427	2012
95_99	M	107	2012
100_plus	M	61	2012
00_04	F	5151	2013
05_09	F	4610	2013
10_14	F	4065	2013
15_19	F	4273	2013
20_24	F	5642	2013
25_29	F	5957	2013
30_34	F	5923	2013
35_39	F	5173	2013
40_44	F	5010	2013
45_49	F	5153	2013
50_54	F	5533	2013
55_59	F	4876	2013
60_64	F	4209	2013
65_69	F	3530	2013
70_74	F	2846	2013
75_79	F	2784	2013
80_84	F	2389	2013
85_89	F	1804	2013
90_94	F	893	2013
95_99	F	232	2013
100_plus	F	127	2013
00_04	M	5246	2013
05_09	M	4912	2013
10_14	M	4430	2013
15_19	M	4587	2013
20_24	M	5887	2013
25_29	M	6072	2013
30_34	M	6200	2013
35_39	M	5476	2013
40_44	M	5530	2013
45_49	M	5646	2013
50_54	M	5710	2013
55_59	M	4957	2013
60_64	M	4257	2013
65_69	M	3571	2013
70_74	M	2641	2013
75_79	M	2381	2013
80_84	M	1795	2013
85_89	M	1055	2013
90_94	M	414	2013
95_99	M	108	2013
100_plus	M	50	2013
00_04	F	4812	2014
05_09	F	4693	2014
10_14	F	4197	2014
15_19	F	4195	2014
20_24	F	5836	2014
25_29	F	6124	2014
30_34	F	6113	2014
35_39	F	5480	2014
40_44	F	5100	2014
45_49	F	5128	2014
50_54	F	5506	2014
55_59	F	4909	2014
60_64	F	4258	2014
65_69	F	3519	2014
70_74	F	2756	2014
75_79	F	2679	2014
80_84	F	2318	2014
85_89	F	1692	2014
90_94	F	928	2014
95_99	F	259	2014
100_plus	F	119	2014
00_04	M	5009	2014
05_09	M	5014	2014
10_14	M	4462	2014
15_19	M	4587	2014
20_24	M	6017	2014
25_29	M	6422	2014
30_34	M	6519	2014
35_39	M	5758	2014
40_44	M	5567	2014
45_49	M	5630	2014
50_54	M	5808	2014
55_59	M	5077	2014
60_64	M	4309	2014
65_69	M	3578	2014
70_74	M	2668	2014
75_79	M	2258	2014
80_84	M	1754	2014
85_89	M	1063	2014
90_94	M	456	2014
95_99	M	104	2014
100_plus	M	46	2014
00_04	F	4724	2015
05_09	F	4655	2015
10_14	F	4031	2015
15_19	F	3986	2015
20_24	F	5311	2015
25_29	F	5803	2015
30_34	F	5605	2015
35_39	F	5145	2015
40_44	F	4673	2015
45_49	F	4837	2015
50_54	F	5119	2015
55_59	F	4738	2015
60_64	F	4077	2015
65_69	F	3485	2015
70_74	F	2625	2015
75_79	F	2494	2015
80_84	F	2178	2015
85_89	F	1600	2015
90_94	F	806	2015
95_99	F	202	2015
100_plus	F	66	2015
00_04	M	4922	2015
05_09	M	4702	2015
10_14	M	4240	2015
15_19	M	4243	2015
20_24	M	5369	2015
25_29	M	5759	2015
30_34	M	5682	2015
35_39	M	5374	2015
40_44	M	4809	2015
45_49	M	5118	2015
50_54	M	5447	2015
55_59	M	4868	2015
60_64	M	4144	2015
65_69	M	3487	2015
70_74	M	2560	2015
75_79	M	2140	2015
80_84	M	1702	2015
85_89	M	1004	2015
90_94	M	385	2015
95_99	M	83	2015
100_plus	M	40	2015
